# Supplementary material for: A network diffusion approach to inferring sample-specific function reveals functional changes associated with breast cancer
Source: PLoS Comput Biol. 2017 Nov 30;13(11):e1005793. doi: 10.1371/journal.pcbi.1005793 (PMC5708603; doi:10.1371/journal.pcbi.1005793)
Supplement: S1 Table — 3rd and 4th column: Normalized Δf is the net difference (gain or loss) divided by the number of genes annotated by f in the static PIN. Log fold change measures the log of the ratio of average number of expressed genes annotated by f in cancer and normal samples. (XLSX) [file pcbi.1005793.s004.xlsx]

## Sheet: Supplementary_table1
GO_ID	description	norm_delta_f	log_fold_change
GO:0048661	positive regulation of smooth muscle cell proliferation	15.1356	-0.0430272
GO:0048010	vascular endothelial growth factor receptor signaling pathway	10.1918	-0.012265
GO:0051279	regulation of release of sequestered calcium ion into cytosol	13.2143	-0.034516
GO:1901983	regulation of protein acetylation	12.05	-0.0416855
GO:0000910	cytokinesis	6.84416	-0.022124
GO:0010676	positive regulation of cellular carbohydrate metabolic process	8.43548	-0.0518811
GO:0051291	protein heterooligomerization	5.90698	-0.0388312
GO:0042552	myelination	6.67797	-0.0366218
GO:2000756	regulation of peptidyl-lysine acetylation	6.47368	-0.0324515
GO:0007249	I-kappaB kinase/NF-kappaB signaling	5.94643	-0.00223739
GO:0016575	histone deacetylation	5.64407	-0.0100091
GO:0022602	ovulation cycle process	3.87952	-0.0355993
GO:0009408	response to heat	3.72619	-0.0173418
GO:1904064	positive regulation of cation transmembrane transport	5.15	-0.0736912
GO:0006109	regulation of carbohydrate metabolic process	1.55063	-0.0249252
GO:2000648	positive regulation of stem cell proliferation	4.15254	-0.0196721
GO:0032368	regulation of lipid transport	2.63333	-0.0381354
GO:0006112	energy reserve metabolic process	3.49254	-0.0498709
GO:0006942	regulation of striated muscle contraction	3.5303	-0.0504825
GO:0060070	canonical Wnt signaling pathway	2.72941	-0.0155293
GO:0007272	ensheathment of neurons	3.58065	-0.0423084
GO:0008366	axon ensheathment	3.58065	-0.0423084
GO:0030104	water homeostasis	3.52459	-0.0612986
GO:0019229	regulation of vasoconstriction	3.32258	-0.0700993
GO:0055002	striated muscle cell development	3.16923	-0.0367809
GO:0034767	positive regulation of ion transmembrane transport	2.38372	-0.0674104
GO:0043044	ATP-dependent chromatin remodeling	2.93333	-0.0182167
GO:0002027	regulation of heart rate	1.82353	-0.0603029
GO:0009064	glutamine family amino acid metabolic process	2.26984	-0.0251746
GO:2001251	negative regulation of chromosome organization	1.78481	-0.0217077
GO:0042058	regulation of epidermal growth factor receptor signaling pathway	1.71795	-0.00451251
GO:0007173	epidermal growth factor receptor signaling pathway	2.44444	-0.0113758
GO:0032411	positive regulation of transporter activity	1.90625	-0.0516212
GO:0032507	maintenance of protein location in cell	1.03922	-0.0165191
GO:0048208	COPII vesicle coating	1.85965	-0.0290522
GO:1903524	positive regulation of blood circulation	1.17045	-0.0505123
GO:0007178	transmembrane receptor protein serine/threonine kinase signaling pathway	0.658065	-0.0189537
GO:0043524	negative regulation of neuron apoptotic process	0.778626	-0.0163029
GO:0032273	positive regulation of protein polymerization	1.25	-0.0139631
GO:0002221	pattern recognition receptor signaling pathway	0.951456	-0.0212326
GO:0043506	regulation of JUN kinase activity	1.21795	-0.0114292
GO:0030260	entry into host cell	1.1625	-0.0365349
GO:0044409	entry into host	1.1625	-0.0365349
GO:0051806	entry into cell of other organism involved in symbiotic interaction	1.1625	-0.0365349
GO:0051828	entry into other organism involved in symbiotic interaction	1.1625	-0.0365349
GO:0052126	movement in host environment	1.1625	-0.0365349
GO:0052192	movement in environment of other organism involved in symbiotic interaction	1.1625	-0.0365349
GO:0042180	cellular ketone metabolic process	1.47541	-0.0480837
GO:0072524	pyridine-containing compound metabolic process	1.01149	-0.0146779
GO:0035023	regulation of Rho protein signal transduction	0.811321	-0.0269181
GO:0006334	nucleosome assembly	-3.13131	0.0453469
GO:0051148	negative regulation of muscle cell differentiation	-2.4902	-0.0679419
GO:0007032	endosome organization	-1.27119	-0.00761624
GO:0018022	peptidyl-lysine methylation	-0.915493	0.00283981
GO:0007052	mitotic spindle organization	-1.04918	0.00578425
GO:0019886	antigen processing and presentation of exogenous peptide antigen via MHC class II	-0.629213	0.00306776
GO:0016236	macroautophagy	-0.716216	-0.0116827
GO:2000117	negative regulation of cysteine-type endopeptidase activity	-0.619048	0.00519953
GO:0051437	positive regulation of ubiquitin-protein ligase activity involved in regulation of mitotic cell cycle transition	-0.689189	0.00607344
GO:0021987	cerebral cortex development	-0.781818	-0.010843
GO:0031145	anaphase-promoting complex-dependent catabolic process	-0.573333	0.00661381
GO:0002479	antigen processing and presentation of exogenous peptide antigen via MHC class I, TAP-dependent	-0.688525	0.00158934
GO:0042594	response to starvation	-0.20603	-0.0134785
GO:0031668	cellular response to extracellular stimulus	-0.186916	-0.0163019
GO:0042990	regulation of transcription factor import into nucleus	-0.43956	-0.0301748
GO:0048640	negative regulation of developmental growth	-0.540541	-0.0524448
GO:0055117	regulation of cardiac muscle contraction	-0.754717	-0.0463564
GO:0006890	retrograde vesicle-mediated transport, Golgi to ER	-0.513158	0.0014367
GO:0071230	cellular response to amino acid stimulus	-0.745098	-0.00768564
GO:0031669	cellular response to nutrient levels	-0.1875	-0.0145491
GO:0046620	regulation of organ growth	-0.507246	-0.0359894
GO:0010518	positive regulation of phospholipase activity	-0.666667	-0.0261521
GO:0043401	steroid hormone mediated signaling pathway	-0.653846	-0.0379693
GO:0051147	regulation of muscle cell differentiation	-0.241135	-0.0237422
GO:0055001	muscle cell development	-0.447368	-0.0338743
GO:0070507	regulation of microtubule cytoskeleton organization	-0.285714	-0.0169598
GO:0031032	actomyosin structure organization	-0.452055	-0.0153639
GO:0007033	vacuole organization	-0.313725	-0.00773486
GO:0032392	DNA geometric change	-0.410256	-0.00326519
GO:0043542	endothelial cell migration	-0.581818	-0.0136934
GO:0060333	interferon-gamma-mediated signaling pathway	-0.477612	-0.0116933
GO:0006901	vesicle coating	-0.43662	-0.0214427
GO:0009267	cellular response to starvation	-0.189024	-0.0143492
GO:0030574	collagen catabolic process	-0.516667	0.0137514
GO:0031098	stress-activated protein kinase signaling cascade	-0.469697	-0.0121548
GO:0050891	multicellular organismal water homeostasis	-0.574074	-0.0670724
GO:0051438	regulation of ubiquitin-protein transferase activity	-0.25641	0.00378429
GO:1904063	negative regulation of cation transmembrane transport	-0.576923	-0.0372982
GO:0019083	viral transcription	-0.256637	-0.00436726
GO:0042060	wound healing	-0.376623	-0.0395043
GO:0043154	negative regulation of cysteine-type endopeptidase activity involved in apoptotic process	-0.358025	0.00541942
GO:0051258	protein polymerization	-0.58	-0.0251882
GO:0060688	regulation of morphogenesis of a branching structure	-0.568627	-0.0173947
GO:0006633	fatty acid biosynthetic process	-0.311111	-0.00861107
GO:0050871	positive regulation of B cell activation	-0.35	0.000322103
GO:0051149	positive regulation of muscle cell differentiation	-0.363636	-0.0155127
GO:0051403	stress-activated MAPK cascade	-0.4375	-0.00867013
GO:1901989	positive regulation of cell cycle phase transition	-0.491228	0.00737732
GO:1903729	regulation of plasma membrane organization	-0.4	-0.0121291
GO:0000184	nuclear-transcribed mRNA catabolic process, nonsense-mediated decay	-0.232759	-0.00335536
