# Supplementary material for: A network diffusion approach to inferring sample-specific function reveals functional changes associated with breast cancer
Source: PLoS Comput Biol. 2017 Nov 30;13(11):e1005793. doi: 10.1371/journal.pcbi.1005793 (PMC5708603; doi:10.1371/journal.pcbi.1005793)
Supplement: S2 Table — The following table lists for each cancer sample (denoted by TCGA sample barcode), the number of genes considered to be expressed, the number of connected components and of the 1184 functions considered, the number that span multiple connected components. (XLSX) [file pcbi.1005793.s005.xlsx]

## Sheet: Sheet1
Tumor Sample Barcode	#Edges	#Expressed Genes	#CC	#Functions spanning >1 CC
TCGA-3C-AALI	210729	13308	151	400
TCGA-3C-AALK	207393	13232	159	440
TCGA-4H-AAAK	207315	13069	153	461
TCGA-5T-A9QA	196969	12678	182	496
TCGA-A1-A0SB	202398	12871	152	473
TCGA-A1-A0SD	206923	13161	154	373
TCGA-A1-A0SE	204186	13036	167	456
TCGA-A1-A0SF	205770	13119	165	453
TCGA-A1-A0SG	207215	13107	148	410
TCGA-A1-A0SH	203670	13001	155	438
TCGA-A1-A0SI	206122	13093	160	440
TCGA-A1-A0SJ	206915	13107	160	419
TCGA-A1-A0SK	206202	13153	145	401
TCGA-A1-A0SM	203500	12957	165	449
TCGA-A1-A0SN	203022	12938	161	458
TCGA-A1-A0SO	198161	12710	173	454
TCGA-A1-A0SP	207991	13207	153	399
TCGA-A1-A0SQ	200042	12793	179	455
TCGA-A2-A04N	205767	13118	160	438
TCGA-A2-A04P	209774	13289	153	394
TCGA-A2-A04Q	207901	13117	155	461
TCGA-A2-A04R	201630	12796	175	469
TCGA-A2-A04T	205525	13117	179	438
TCGA-A2-A04U	205389	12984	159	469
TCGA-A2-A04V	201412	12845	167	435
TCGA-A2-A04W	206307	13068	163	469
TCGA-A2-A04X	202500	12913	168	444
TCGA-A2-A04Y	206943	13195	158	410
TCGA-A2-A0CK	206160	13112	152	483
TCGA-A2-A0CL	208801	13178	153	431
TCGA-A2-A0CM	201607	12821	173	474
TCGA-A2-A0CO	210194	13306	147	393
TCGA-A2-A0CP	206431	13163	156	414
TCGA-A2-A0CQ	203501	12970	178	451
TCGA-A2-A0CR	208043	13271	146	457
TCGA-A2-A0CS	199251	12804	179	490
TCGA-A2-A0CT	201578	12968	159	465
TCGA-A2-A0CU	205075	13105	163	433
TCGA-A2-A0CV	206722	13148	147	418
TCGA-A2-A0CW	204095	12923	157	409
TCGA-A2-A0CX	204183	12979	169	436
TCGA-A2-A0D0	196400	12691	193	513
TCGA-A2-A0D1	200605	12736	170	463
TCGA-A2-A0D2	202186	12909	167	487
TCGA-A2-A0D3	200181	12795	172	484
TCGA-A2-A0D4	202669	12870	164	439
TCGA-A2-A0EM	202745	12854	170	458
TCGA-A2-A0EN	206905	13135	160	440
TCGA-A2-A0EO	205355	13089	162	457
TCGA-A2-A0EP	207397	13231	158	472
TCGA-A2-A0EQ	204336	13001	154	439
TCGA-A2-A0ER	199738	12761	169	429
TCGA-A2-A0ES	208382	13240	145	384
TCGA-A2-A0ET	194266	12574	188	488
TCGA-A2-A0EU	204632	13054	158	402
TCGA-A2-A0EV	205817	13061	161	412
TCGA-A2-A0EW	209061	13324	151	388
TCGA-A2-A0EX	201609	12913	165	468
TCGA-A2-A0EY	205548	13187	163	475
TCGA-A2-A0ST	209006	13264	153	387
TCGA-A2-A0SU	204505	13019	155	433
TCGA-A2-A0SV	203407	12913	155	404
TCGA-A2-A0SW	202613	12890	156	450
TCGA-A2-A0SX	209386	13292	154	425
TCGA-A2-A0SY	205458	13120	163	447
TCGA-A2-A0T0	202809	12829	169	454
TCGA-A2-A0T1	206485	13081	154	455
TCGA-A2-A0T2	201237	12899	178	494
TCGA-A2-A0T3	200293	12977	179	489
TCGA-A2-A0T4	206199	13099	164	404
TCGA-A2-A0T5	205974	13085	152	394
TCGA-A2-A0T6	204179	13002	159	465
TCGA-A2-A0T7	209404	13271	153	431
TCGA-A2-A0YC	202996	12942	183	457
TCGA-A2-A0YD	206059	13094	159	407
TCGA-A2-A0YE	202780	12882	168	497
TCGA-A2-A0YF	202781	12885	174	450
TCGA-A2-A0YG	200462	12814	171	448
TCGA-A2-A0YH	206782	13103	162	408
TCGA-A2-A0YI	207451	13126	158	432
TCGA-A2-A0YJ	195376	12624	180	504
TCGA-A2-A0YK	211209	13399	139	395
TCGA-A2-A0YL	206145	13136	151	447
TCGA-A2-A0YM	203069	12980	164	413
TCGA-A2-A0YT	202515	12938	168	444
TCGA-A2-A1FV	204144	12958	166	481
TCGA-A2-A1FW	201741	12808	175	462
TCGA-A2-A1FX	201603	12897	170	484
TCGA-A2-A1FZ	205185	13040	157	470
TCGA-A2-A1G0	205361	13052	166	469
TCGA-A2-A1G1	204775	12999	167	459
TCGA-A2-A1G4	201558	12794	162	449
TCGA-A2-A1G6	209377	13285	158	402
TCGA-A2-A259	206064	13146	162	404
TCGA-A2-A25A	208125	13268	152	436
TCGA-A2-A25B	200688	12834	177	509
TCGA-A2-A25C	204271	13013	169	479
TCGA-A2-A25D	203001	12968	168	454
TCGA-A2-A25E	200766	12827	161	410
TCGA-A2-A25F	206967	13158	161	392
TCGA-A2-A3KC	208947	13263	162	419
TCGA-A2-A3KD	206952	13059	158	467
TCGA-A2-A3XS	206213	13179	170	455
TCGA-A2-A3XT	203760	12977	164	450
TCGA-A2-A3XU	200131	12746	165	458
TCGA-A2-A3XV	197011	12603	181	482
TCGA-A2-A3XW	207731	13276	166	442
TCGA-A2-A3XX	209170	13293	144	401
TCGA-A2-A3XY	209296	13343	155	402
TCGA-A2-A3XZ	211597	13315	142	406
TCGA-A2-A3Y0	206090	13163	159	388
TCGA-A2-A4RW	208485	13258	150	461
TCGA-A2-A4RX	211151	13331	152	432
TCGA-A2-A4RY	209864	13270	140	432
TCGA-A2-A4S0	200298	12795	174	454
TCGA-A2-A4S1	198945	12755	186	449
TCGA-A2-A4S2	203088	12957	163	412
TCGA-A2-A4S3	208835	13238	153	391
TCGA-A7-A0CD	198415	12664	182	457
TCGA-A7-A0CE	207680	13190	150	450
TCGA-A7-A0CG	207098	13181	146	437
TCGA-A7-A0CH	200982	12931	176	456
TCGA-A7-A0CJ	200567	12754	167	472
TCGA-A7-A0D9	204806	13117	169	416
TCGA-A7-A0DA	206466	13124	165	466
TCGA-A7-A0DB	207038	13113	163	456
TCGA-A7-A13D	204147	13002	159	418
TCGA-A7-A13E	199999	12727	176	456
TCGA-A7-A13F	196251	12747	203	500
TCGA-A7-A13G	203134	12927	171	451
TCGA-A7-A13H	211202	13331	142	432
TCGA-A7-A26E	204368	13015	161	439
TCGA-A7-A26F	204996	13018	168	471
TCGA-A7-A26G	207222	13136	160	458
TCGA-A7-A26H	207738	13186	163	397
TCGA-A7-A26I	205172	13081	162	449
TCGA-A7-A26J	203110	13034	174	499
TCGA-A7-A2KD	207906	13169	151	417
TCGA-A7-A3IY	208724	13162	148	467
TCGA-A7-A3IZ	201418	12853	171	491
TCGA-A7-A3J0	205397	13066	153	397
TCGA-A7-A3J1	209507	13309	142	400
TCGA-A7-A3RF	200622	12771	174	439
TCGA-A7-A425	209524	13282	147	422
TCGA-A7-A426	209644	13346	143	409
TCGA-A7-A4SA	207930	13280	153	387
TCGA-A7-A4SB	204600	13013	168	479
TCGA-A7-A4SD	205588	12985	154	399
TCGA-A7-A4SE	211076	13385	145	453
TCGA-A7-A4SF	202252	12849	174	437
TCGA-A7-A56D	200878	12820	163	453
TCGA-A7-A5ZV	202840	12926	181	423
TCGA-A7-A5ZW	205594	13091	153	408
TCGA-A7-A5ZX	206253	13145	159	432
TCGA-A7-A6VV	207622	13092	157	441
TCGA-A7-A6VW	205823	13066	157	412
TCGA-A7-A6VX	205374	13051	174	493
TCGA-A7-A6VY	210011	13198	151	414
TCGA-A8-A06N	192412	12361	195	457
TCGA-A8-A06O	206204	13100	170	471
TCGA-A8-A06P	203014	12942	178	484
TCGA-A8-A06Q	198981	12670	181	402
TCGA-A8-A06R	200791	12917	177	496
TCGA-A8-A06T	203015	12880	169	416
TCGA-A8-A06U	203808	12993	169	428
TCGA-A8-A06X	197031	12584	188	474
TCGA-A8-A06Y	199145	12709	180	470
TCGA-A8-A06Z	200316	12656	176	482
TCGA-A8-A075	207010	13073	153	417
TCGA-A8-A076	203649	12912	162	446
TCGA-A8-A079	201612	12844	173	473
TCGA-A8-A07B	191010	12384	211	519
TCGA-A8-A07E	206657	13097	156	452
TCGA-A8-A07F	202152	12903	167	452
TCGA-A8-A07G	208263	13189	144	380
TCGA-A8-A07I	201129	12863	165	440
TCGA-A8-A07J	201572	12864	155	449
TCGA-A8-A07L	201393	12875	164	405
TCGA-A8-A07O	199808	12761	164	424
TCGA-A8-A07P	202871	12873	158	398
TCGA-A8-A07R	203704	12894	168	453
TCGA-A8-A07S	199281	12771	181	486
TCGA-A8-A07U	206865	13110	161	467
TCGA-A8-A07W	203035	12850	165	445
TCGA-A8-A07Z	199113	12732	180	418
TCGA-A8-A081	205447	13086	169	451
TCGA-A8-A082	198453	12689	184	452
TCGA-A8-A083	196220	12596	199	468
TCGA-A8-A084	203291	12874	166	449
TCGA-A8-A085	196341	12500	180	504
TCGA-A8-A086	202586	12931	160	471
TCGA-A8-A08A	204545	12948	158	437
TCGA-A8-A08B	191870	12452	194	510
TCGA-A8-A08C	198305	12789	184	427
TCGA-A8-A08F	202287	12870	164	429
TCGA-A8-A08G	212073	13346	142	425
TCGA-A8-A08H	207475	13070	150	462
TCGA-A8-A08I	206137	13101	150	373
TCGA-A8-A08J	204735	12980	167	429
TCGA-A8-A08L	205870	13164	156	402
TCGA-A8-A08O	201222	12965	173	478
TCGA-A8-A08P	201038	12845	181	448
TCGA-A8-A08R	205673	12998	160	445
TCGA-A8-A08S	202283	12896	171	432
TCGA-A8-A08T	203739	12927	164	406
TCGA-A8-A08X	205326	13028	157	434
TCGA-A8-A08Z	205008	12967	163	443
TCGA-A8-A090	201981	12835	177	470
TCGA-A8-A091	201598	12868	168	482
TCGA-A8-A092	201305	12836	167	444
TCGA-A8-A093	199681	12674	173	475
TCGA-A8-A094	203557	12939	161	396
TCGA-A8-A095	205044	13094	163	451
TCGA-A8-A096	203477	12847	170	463
TCGA-A8-A097	208897	13257	149	393
TCGA-A8-A099	194666	12515	195	479
TCGA-A8-A09A	206741	13058	159	405
TCGA-A8-A09B	206139	13071	160	429
TCGA-A8-A09C	205970	13042	155	437
TCGA-A8-A09D	207150	13103	153	427
TCGA-A8-A09E	198540	12741	191	436
TCGA-A8-A09G	201847	12899	168	484
TCGA-A8-A09I	202672	12903	160	427
TCGA-A8-A09K	199995	12676	167	444
TCGA-A8-A09M	202395	12892	174	459
TCGA-A8-A09N	200889	12756	177	469
TCGA-A8-A09Q	202603	12831	168	405
TCGA-A8-A09R	203659	12999	149	391
TCGA-A8-A09T	194006	12577	183	478
TCGA-A8-A09V	204519	13023	163	451
TCGA-A8-A09W	198437	12619	175	472
TCGA-A8-A09X	202315	12882	170	474
TCGA-A8-A09Z	194978	12407	180	445
TCGA-A8-A0A1	204409	12987	173	447
TCGA-A8-A0A2	202119	12910	168	487
TCGA-A8-A0A4	208782	13270	149	442
TCGA-A8-A0A6	209145	13238	146	393
TCGA-A8-A0A7	207777	13186	150	440
TCGA-A8-A0A9	202498	12844	187	487
TCGA-A8-A0AB	201319	12816	169	454
TCGA-A8-A0AD	199288	12689	172	489
TCGA-AC-A23C	207373	13213	152	461
TCGA-AC-A23E	204885	12899	160	474
TCGA-AC-A23G	206977	13139	143	385
TCGA-AC-A23H	201017	12723	167	461
TCGA-AC-A2B8	207675	13160	149	401
TCGA-AC-A2BK	194965	12516	182	517
TCGA-AC-A2BM	203308	12941	170	439
TCGA-AC-A2FB	207327	13206	146	385
TCGA-AC-A2FF	207248	13223	160	457
TCGA-AC-A2FG	208920	13224	151	399
TCGA-AC-A2FK	206936	13210	151	471
TCGA-AC-A2FM	205662	13048	159	412
TCGA-AC-A2FO	208558	13199	147	375
TCGA-AC-A2QH	202183	12827	155	417
TCGA-AC-A2QI	202769	12927	170	507
TCGA-AC-A2QJ	205620	12964	159	462
TCGA-AC-A3BB	208797	13217	147	387
TCGA-AC-A3HN	209507	13270	155	445
TCGA-AC-A3OD	211309	13378	143	413
TCGA-AC-A3QP	205745	13107	159	414
TCGA-AC-A3TN	203742	12921	165	423
TCGA-AC-A3W5	208433	13250	147	346
TCGA-AC-A3W6	207066	13144	153	442
TCGA-AC-A3YI	208297	13170	150	463
TCGA-AC-A3YJ	197553	12724	201	461
TCGA-AC-A5XS	203053	13052	161	436
TCGA-AC-A62V	199357	12689	181	485
TCGA-AC-A62X	201137	12802	166	490
TCGA-AC-A62Y	203789	12926	171	488
TCGA-AC-A6IV	213540	13505	139	402
TCGA-AC-A6IW	204442	12961	169	442
TCGA-AC-A6IX	209663	13316	149	435
TCGA-AC-A6NO	206852	13154	153	432
TCGA-AC-A8OP	210860	13364	157	424
TCGA-AC-A8OQ	215823	13527	125	387
TCGA-AC-A8OR	192770	12517	207	507
TCGA-AN-A03X	193966	12345	196	498
TCGA-AN-A03Y	203719	12954	163	443
TCGA-AN-A041	200733	12823	185	484
TCGA-AN-A046	203013	12980	163	434
TCGA-AN-A049	204762	13011	155	439
TCGA-AN-A04A	203787	13044	167	456
TCGA-AN-A04C	204797	13006	172	434
TCGA-AN-A04D	198173	12706	171	459
TCGA-AN-A0AJ	203546	12917	161	404
TCGA-AN-A0AK	196017	12486	193	494
TCGA-AN-A0AL	203859	12956	170	488
TCGA-AN-A0AM	207554	13182	161	381
TCGA-AN-A0AR	210391	13208	145	359
TCGA-AN-A0AS	198834	12735	185	517
TCGA-AN-A0AT	203945	13026	165	432
TCGA-AN-A0FD	202461	12831	155	419
TCGA-AN-A0FF	205335	13041	162	426
TCGA-AN-A0FJ	203641	12973	169	458
TCGA-AN-A0FK	196582	12668	191	446
TCGA-AN-A0FL	193211	12496	197	472
TCGA-AN-A0FN	207427	13216	157	436
TCGA-AN-A0FS	205064	13037	155	478
TCGA-AN-A0FT	199527	12739	175	427
TCGA-AN-A0FV	203386	13059	183	494
TCGA-AN-A0FW	202830	12937	165	441
TCGA-AN-A0FX	206369	13182	156	464
TCGA-AN-A0FY	202910	13015	165	474
TCGA-AN-A0FZ	199672	12822	191	465
TCGA-AN-A0XL	205561	13081	164	482
TCGA-AN-A0XN	201878	12854	165	444
TCGA-AN-A0XO	206825	13014	155	469
TCGA-AN-A0XP	196940	12666	185	485
TCGA-AN-A0XR	199641	12688	177	498
TCGA-AN-A0XS	202514	12921	163	457
TCGA-AN-A0XT	201079	12852	168	470
TCGA-AN-A0XU	207411	13268	157	456
TCGA-AN-A0XV	207652	13168	155	449
TCGA-AN-A0XW	206082	13123	149	437
TCGA-AO-A03L	204642	12992	165	485
TCGA-AO-A03M	206977	13125	142	406
TCGA-AO-A03N	201911	12895	163	446
TCGA-AO-A03O	198166	12744	185	440
TCGA-AO-A03P	203251	12885	166	398
TCGA-AO-A03R	204462	13019	154	425
TCGA-AO-A03T	207614	13272	150	436
TCGA-AO-A03U	202195	12840	182	499
TCGA-AO-A03V	203651	13101	170	433
TCGA-AO-A0J2	202206	12837	164	437
TCGA-AO-A0J3	198182	12581	179	470
TCGA-AO-A0J4	208702	13224	152	416
TCGA-AO-A0J5	204011	12917	161	475
TCGA-AO-A0J6	202399	12832	158	441
TCGA-AO-A0J7	200747	12778	170	455
TCGA-AO-A0J8	202891	13023	175	517
TCGA-AO-A0J9	209176	13207	142	385
TCGA-AO-A0JA	206696	13142	165	481
TCGA-AO-A0JB	211692	13394	139	398
TCGA-AO-A0JC	208606	13241	139	389
TCGA-AO-A0JD	203625	13032	159	388
TCGA-AO-A0JE	208624	13220	143	398
TCGA-AO-A0JF	207140	13146	158	479
TCGA-AO-A0JG	204701	13046	161	415
TCGA-AO-A0JI	201721	12891	163	395
TCGA-AO-A0JJ	206231	13121	159	431
TCGA-AO-A0JL	207062	13163	161	411
TCGA-AO-A0JM	202802	12903	152	412
TCGA-AO-A124	203121	12986	175	491
TCGA-AO-A125	197388	12614	187	479
TCGA-AO-A126	204454	12959	167	412
TCGA-AO-A128	205392	13074	171	445
TCGA-AO-A129	207077	13233	167	459
TCGA-AO-A12A	208981	13285	149	415
TCGA-AO-A12B	193865	12514	184	448
TCGA-AO-A12D	206453	13030	154	388
TCGA-AO-A12E	207007	13202	166	476
TCGA-AO-A12F	206030	13024	156	444
TCGA-AO-A12G	204196	12944	153	447
TCGA-AO-A12H	194875	12610	193	508
TCGA-AO-A1KO	207667	13211	169	477
TCGA-AO-A1KP	202374	12936	180	446
TCGA-AO-A1KQ	203924	13033	171	388
TCGA-AO-A1KR	201460	12930	165	490
TCGA-AO-A1KS	200796	12929	174	449
TCGA-AO-A1KT	203080	12971	176	406
TCGA-AQ-A04H	197847	12713	177	444
TCGA-AQ-A04J	211419	13360	140	403
TCGA-AQ-A04L	200844	12812	168	437
TCGA-AQ-A0Y5	205141	13058	158	458
TCGA-AQ-A1H2	199086	12707	170	448
TCGA-AQ-A1H3	206479	13136	155	434
TCGA-AQ-A54N	193489	12484	203	521
TCGA-AQ-A54O	201520	12819	168	412
TCGA-AQ-A7U7	211361	13342	145	416
TCGA-AR-A0TP	202348	12941	162	509
TCGA-AR-A0TQ	203723	13003	160	431
TCGA-AR-A0TR	196547	12577	178	466
TCGA-AR-A0TS	206857	13214	169	421
TCGA-AR-A0TT	205383	13019	160	424
TCGA-AR-A0TV	199432	12726	180	407
TCGA-AR-A0TW	196647	12495	165	476
TCGA-AR-A0TX	205502	13126	166	493
TCGA-AR-A0TY	200142	12770	180	459
TCGA-AR-A0TZ	199035	12710	183	494
TCGA-AR-A0U0	205163	12937	165	437
TCGA-AR-A0U2	203430	12982	155	434
TCGA-AR-A0U3	204816	12984	168	437
TCGA-AR-A0U4	206235	13021	168	502
TCGA-AR-A1AH	201569	12885	175	482
TCGA-AR-A1AI	201608	12818	175	454
TCGA-AR-A1AJ	207972	13185	154	420
TCGA-AR-A1AK	208501	13260	143	408
TCGA-AR-A1AL	205684	13123	159	437
TCGA-AR-A1AM	210365	13354	144	437
TCGA-AR-A1AN	202779	12995	168	495
TCGA-AR-A1AO	209569	13251	153	458
TCGA-AR-A1AP	205696	13010	151	429
TCGA-AR-A1AQ	206294	13163	160	412
TCGA-AR-A1AR	202901	12856	166	516
TCGA-AR-A1AS	198008	12605	181	476
TCGA-AR-A1AU	209077	13255	155	429
TCGA-AR-A1AV	199050	12741	184	508
TCGA-AR-A1AW	205150	13114	156	414
TCGA-AR-A1AX	207927	13281	149	424
TCGA-AR-A1AY	204141	13002	169	466
TCGA-AR-A24H	201530	12789	164	449
TCGA-AR-A24K	196051	12652	193	501
TCGA-AR-A24L	207307	13157	154	411
TCGA-AR-A24M	203098	12960	168	468
TCGA-AR-A24N	202975	12872	174	454
TCGA-AR-A24O	209533	13306	157	401
TCGA-AR-A24P	206333	13174	157	437
TCGA-AR-A24Q	204781	13069	155	465
TCGA-AR-A24R	203894	12950	167	447
TCGA-AR-A24S	204611	13053	163	450
TCGA-AR-A24T	204236	13023	162	464
TCGA-AR-A24U	205768	13017	160	445
TCGA-AR-A24V	203837	12876	159	456
TCGA-AR-A24W	208823	13272	152	449
TCGA-AR-A24X	200438	12751	174	477
TCGA-AR-A24Z	202577	12966	172	439
TCGA-AR-A250	204739	12954	165	463
TCGA-AR-A251	210531	13361	153	471
TCGA-AR-A252	206603	13186	164	450
TCGA-AR-A254	205711	13022	158	413
TCGA-AR-A255	207028	13160	151	403
TCGA-AR-A256	200010	12899	191	497
TCGA-AR-A2LE	200171	12756	189	495
TCGA-AR-A2LH	209930	13312	145	430
TCGA-AR-A2LJ	208054	13172	145	420
TCGA-AR-A2LK	203174	12887	169	475
TCGA-AR-A2LL	203149	12926	164	440
TCGA-AR-A2LM	206668	13181	157	453
TCGA-AR-A2LN	212855	13488	137	405
TCGA-AR-A2LO	209529	13335	153	423
TCGA-AR-A2LQ	208374	13202	151	412
TCGA-AR-A2LR	210713	13329	154	425
TCGA-AR-A5QM	209246	13236	159	410
TCGA-AR-A5QN	207498	13136	156	454
TCGA-AR-A5QP	208437	13220	152	405
TCGA-AR-A5QQ	205111	13030	156	394
TCGA-B6-A0I1	200631	12880	174	443
TCGA-B6-A0I2	199187	12644	181	479
TCGA-B6-A0I5	205571	13142	156	389
TCGA-B6-A0I9	201377	12850	167	412
TCGA-B6-A0IA	195952	12508	198	493
TCGA-B6-A0IB	200059	12762	173	445
TCGA-B6-A0IC	189122	12372	207	456
TCGA-B6-A0IE	205049	13046	159	453
TCGA-B6-A0IG	202295	12940	178	461
TCGA-B6-A0IH	205557	13109	164	485
TCGA-B6-A0IJ	202408	12893	178	461
TCGA-B6-A0IK	205334	13161	161	470
TCGA-B6-A0IM	200763	12791	175	452
TCGA-B6-A0IN	203205	13040	174	446
TCGA-B6-A0IO	202814	12923	162	412
TCGA-B6-A0IP	204718	13035	168	468
TCGA-B6-A0IQ	204621	13055	159	472
TCGA-B6-A0RE	201991	13001	174	477
TCGA-B6-A0RG	206216	13126	142	427
TCGA-B6-A0RH	207994	13194	147	430
TCGA-B6-A0RI	203965	12930	160	459
TCGA-B6-A0RL	191994	12463	196	502
TCGA-B6-A0RM	200888	12892	182	451
TCGA-B6-A0RN	201605	12812	180	501
TCGA-B6-A0RO	200361	12863	180	465
TCGA-B6-A0RP	202434	12842	164	459
TCGA-B6-A0RQ	203043	13063	168	473
TCGA-B6-A0RS	204039	12890	169	433
TCGA-B6-A0RT	209780	13301	144	390
TCGA-B6-A0RU	205730	13173	158	426
TCGA-B6-A0RV	202972	12989	161	486
TCGA-B6-A0WS	206218	13080	164	408
TCGA-B6-A0WT	206482	13103	159	430
TCGA-B6-A0WV	199621	12725	183	413
TCGA-B6-A0WW	199285	12788	179	461
TCGA-B6-A0WX	208125	13282	164	427
TCGA-B6-A0WY	205258	13071	151	409
TCGA-B6-A0WZ	203296	12894	163	465
TCGA-B6-A0X0	199695	12788	168	401
TCGA-B6-A0X1	208696	13219	154	429
TCGA-B6-A0X4	200356	12923	176	473
TCGA-B6-A0X5	193410	12432	199	477
TCGA-B6-A0X7	206306	13164	163	478
TCGA-B6-A1KC	197680	12742	175	464
TCGA-B6-A1KF	198844	12675	178	476
TCGA-B6-A1KI	200704	12858	185	470
TCGA-B6-A1KN	205546	13006	169	460
TCGA-B6-A2IU	204483	12941	165	394
TCGA-B6-A401	211428	13387	145	391
TCGA-B6-A402	204682	12968	153	444
TCGA-B6-A408	210601	13300	155	416
TCGA-B6-A40B	205802	13082	163	411
TCGA-B6-A40C	205852	13075	149	396
TCGA-BH-A0AU	204875	13085	165	466
TCGA-BH-A0AV	206103	13092	159	423
TCGA-BH-A0AW	208021	13186	151	433
TCGA-BH-A0AY	200063	12798	179	480
TCGA-BH-A0AZ	205238	13089	158	454
TCGA-BH-A0B0	206625	13139	153	432
TCGA-BH-A0B3	206339	13131	163	395
TCGA-BH-A0B4	201410	12883	166	399
TCGA-BH-A0B5	208889	13211	149	421
TCGA-BH-A0B6	203556	12986	164	443
TCGA-BH-A0B7	210720	13407	148	417
TCGA-BH-A0B9	207411	13217	153	442
TCGA-BH-A0BA	209561	13214	150	440
TCGA-BH-A0BC	203856	13015	162	463
TCGA-BH-A0BD	205449	13069	162	440
TCGA-BH-A0BF	208611	13182	164	453
TCGA-BH-A0BG	203989	13008	168	452
TCGA-BH-A0BJ	204869	13050	173	478
TCGA-BH-A0BL	210087	13293	139	403
TCGA-BH-A0BM	207377	13170	158	415
TCGA-BH-A0BO	205930	13093	155	424
TCGA-BH-A0BP	209477	13308	149	379
TCGA-BH-A0BQ	205055	13071	163	439
TCGA-BH-A0BR	205609	13024	162	450
TCGA-BH-A0BS	193946	12492	186	506
TCGA-BH-A0BT	206035	13080	166	421
TCGA-BH-A0BV	201253	12860	173	467
TCGA-BH-A0BW	207409	13128	159	425
TCGA-BH-A0BZ	203223	12889	171	422
TCGA-BH-A0C0	205168	13079	149	393
TCGA-BH-A0C1	202329	12903	174	469
TCGA-BH-A0C3	206937	13161	161	466
TCGA-BH-A0C7	207171	13119	160	481
TCGA-BH-A0DD	201008	12838	178	423
TCGA-BH-A0DE	207399	13153	146	402
TCGA-BH-A0DG	208536	13177	160	407
TCGA-BH-A0DH	202570	12844	167	423
TCGA-BH-A0DI	207554	13187	153	436
TCGA-BH-A0DK	206734	13156	152	462
TCGA-BH-A0DL	205155	12966	146	415
TCGA-BH-A0DO	207594	13185	159	442
TCGA-BH-A0DP	207939	13183	155	440
TCGA-BH-A0DQ	206059	13130	157	440
TCGA-BH-A0DS	202291	12984	168	380
TCGA-BH-A0DT	207400	13170	164	427
TCGA-BH-A0DV	206827	13116	157	459
TCGA-BH-A0DX	206583	13153	159	448
TCGA-BH-A0DZ	195035	12567	197	446
TCGA-BH-A0E0	201760	12994	170	462
TCGA-BH-A0E1	202611	12941	170	449
TCGA-BH-A0E2	209337	13217	141	409
TCGA-BH-A0E6	207974	13118	141	405
TCGA-BH-A0E7	198421	12642	177	444
TCGA-BH-A0E9	209494	13353	157	409
TCGA-BH-A0EA	206784	13173	151	439
TCGA-BH-A0EB	201146	12821	173	467
TCGA-BH-A0EE	202279	12863	163	425
TCGA-BH-A0EI	203410	12968	175	462
TCGA-BH-A0GY	207168	13184	154	472
TCGA-BH-A0GZ	207034	13178	147	381
TCGA-BH-A0H0	197508	12650	190	454
TCGA-BH-A0H3	206284	13074	146	412
TCGA-BH-A0H5	208479	13238	153	427
TCGA-BH-A0H6	201688	12897	175	411
TCGA-BH-A0H7	203335	12917	167	429
TCGA-BH-A0H9	203571	12974	169	476
TCGA-BH-A0HA	205332	13085	164	465
TCGA-BH-A0HB	204049	13029	169	388
TCGA-BH-A0HI	202680	12942	161	409
TCGA-BH-A0HK	206564	13157	146	420
TCGA-BH-A0HO	200221	12748	171	441
TCGA-BH-A0HP	204455	13061	162	427
TCGA-BH-A0HQ	204761	13008	170	464
TCGA-BH-A0HU	201465	12969	178	421
TCGA-BH-A0HW	195359	12603	182	460
TCGA-BH-A0HX	208565	13218	154	412
TCGA-BH-A0HY	201978	12861	174	503
TCGA-BH-A0RX	205382	13118	162	481
TCGA-BH-A0W3	195895	12610	191	455
TCGA-BH-A0W4	204602	13014	158	426
TCGA-BH-A0W5	210786	13364	149	423
TCGA-BH-A0W7	208636	13290	154	424
TCGA-BH-A0WA	208134	13134	146	454
TCGA-BH-A18F	206380	13135	161	470
TCGA-BH-A18G	197256	12491	180	497
TCGA-BH-A18H	206305	13126	164	431
TCGA-BH-A18I	207019	13136	150	421
TCGA-BH-A18J	206693	13051	153	466
TCGA-BH-A18K	209537	13220	151	439
TCGA-BH-A18L	196561	12638	195	483
TCGA-BH-A18M	208119	13214	147	405
TCGA-BH-A18N	198336	12812	183	481
TCGA-BH-A18P	201494	12887	176	442
TCGA-BH-A18Q	210702	13281	139	405
TCGA-BH-A18R	204881	13099	158	419
TCGA-BH-A18S	196335	12514	187	499
TCGA-BH-A18T	196315	12696	177	485
TCGA-BH-A18U	204252	13009	167	440
TCGA-BH-A18V	203522	12937	173	456
TCGA-BH-A1EN	192342	12346	217	534
TCGA-BH-A1EO	202841	12960	168	466
TCGA-BH-A1ES	201361	12813	185	457
TCGA-BH-A1ET	203251	12961	165	440
TCGA-BH-A1EU	209139	13281	148	414
TCGA-BH-A1EV	205046	13058	170	453
TCGA-BH-A1EW	205553	13100	171	448
TCGA-BH-A1EX	205129	13021	165	464
TCGA-BH-A1EY	204866	13013	163	434
TCGA-BH-A1F0	210428	13285	159	438
TCGA-BH-A1F2	203091	12866	161	431
TCGA-BH-A1F5	202000	12906	175	471
TCGA-BH-A1F6	204549	12986	163	470
TCGA-BH-A1F8	200433	12809	190	474
TCGA-BH-A1FB	208970	13293	154	426
TCGA-BH-A1FC	200319	12779	187	467
TCGA-BH-A1FD	201334	12772	177	453
TCGA-BH-A1FE	206718	13157	157	453
TCGA-BH-A1FG	202475	12810	166	441
TCGA-BH-A1FH	207172	13238	163	467
TCGA-BH-A1FJ	201245	12768	174	481
TCGA-BH-A1FL	203410	12951	160	456
TCGA-BH-A1FM	196806	12738	190	430
TCGA-BH-A1FN	203031	12979	183	488
TCGA-BH-A1FR	201842	12862	168	429
TCGA-BH-A1FU	206348	13108	158	441
TCGA-BH-A201	206413	13122	147	386
TCGA-BH-A202	206096	13081	152	416
TCGA-BH-A203	206656	13206	156	398
TCGA-BH-A204	196108	12595	175	446
TCGA-BH-A208	205111	13027	156	464
TCGA-BH-A209	204656	13068	165	443
TCGA-BH-A28O	210674	13394	160	429
TCGA-BH-A28Q	204663	13040	157	403
TCGA-BH-A2L8	209649	13327	151	425
TCGA-BH-A42T	203936	12958	164	432
TCGA-BH-A42U	211173	13433	151	396
TCGA-BH-A42V	208215	13257	150	395
TCGA-BH-A5IZ	200040	12836	175	474
TCGA-BH-A5J0	205075	13058	162	410
TCGA-BH-A6R8	201692	12863	166	446
TCGA-BH-A6R9	204200	13031	167	463
TCGA-BH-A8FY	202701	12990	173	450
TCGA-BH-A8FZ	211579	13337	139	379
TCGA-BH-A8G0	210372	13334	138	381
TCGA-BH-AB28	207510	13150	163	445
TCGA-C8-A12K	203860	13011	165	476
TCGA-C8-A12L	203671	12953	161	444
TCGA-C8-A12M	197462	12672	172	456
TCGA-C8-A12N	204190	13032	170	437
TCGA-C8-A12O	206541	13034	157	391
TCGA-C8-A12P	204714	12876	161	407
TCGA-C8-A12Q	204601	13075	171	455
TCGA-C8-A12T	201505	12857	164	402
TCGA-C8-A12U	199539	12741	172	395
TCGA-C8-A12V	207276	13086	156	439
TCGA-C8-A12W	203126	12873	160	418
TCGA-C8-A12X	196937	12623	191	484
TCGA-C8-A12Y	202089	12932	169	437
TCGA-C8-A12Z	199533	12685	178	499
TCGA-C8-A130	206805	13156	153	373
TCGA-C8-A131	201391	12827	164	409
TCGA-C8-A132	211321	13372	148	397
TCGA-C8-A133	190807	12266	194	480
TCGA-C8-A134	204378	13063	166	412
TCGA-C8-A135	204193	12949	160	467
TCGA-C8-A137	197449	12660	183	483
TCGA-C8-A138	212979	13435	140	387
TCGA-C8-A1HE	203062	12942	176	450
TCGA-C8-A1HF	201222	12819	158	439
TCGA-C8-A1HG	202747	12953	176	469
TCGA-C8-A1HI	208672	13236	147	389
TCGA-C8-A1HJ	206704	13177	156	397
TCGA-C8-A1HK	200098	12911	183	481
TCGA-C8-A1HL	204175	12942	169	496
TCGA-C8-A1HM	201351	12830	167	419
TCGA-C8-A1HN	198680	12789	182	430
TCGA-C8-A1HO	200731	12788	170	447
TCGA-C8-A26V	202085	12830	171	448
TCGA-C8-A26W	207790	13208	153	393
TCGA-C8-A26X	205566	13055	153	452
TCGA-C8-A26Y	207970	13308	162	432
TCGA-C8-A26Z	203157	12893	173	462
TCGA-C8-A273	201770	12836	175	488
TCGA-C8-A274	199214	12782	174	516
TCGA-C8-A275	203887	12966	163	462
TCGA-C8-A278	204020	12976	170	498
TCGA-C8-A27A	204144	13016	169	444
TCGA-C8-A27B	198780	12725	180	453
TCGA-C8-A3M7	206033	13102	154	453
TCGA-C8-A3M8	204868	13055	158	455
TCGA-D8-A13Y	205177	13102	149	461
TCGA-D8-A13Z	207447	13115	162	444
TCGA-D8-A140	204165	12957	154	411
TCGA-D8-A141	209212	13249	150	406
TCGA-D8-A142	205743	13064	161	441
TCGA-D8-A143	203594	12972	166	469
TCGA-D8-A145	209143	13310	156	418
TCGA-D8-A146	209749	13252	152	457
TCGA-D8-A147	208620	13217	162	416
TCGA-D8-A1J8	200956	12819	176	493
TCGA-D8-A1J9	205476	13057	156	450
TCGA-D8-A1JA	197397	12756	181	496
TCGA-D8-A1JB	208139	13173	145	452
TCGA-D8-A1JC	205836	13119	164	432
TCGA-D8-A1JD	200519	12805	177	486
TCGA-D8-A1JE	198925	12713	181	452
TCGA-D8-A1JF	203075	12856	166	467
TCGA-D8-A1JG	205692	13058	170	430
TCGA-D8-A1JH	209730	13258	141	410
TCGA-D8-A1JI	199980	12683	166	440
TCGA-D8-A1JJ	203178	12912	160	443
TCGA-D8-A1JK	203462	12923	163	452
TCGA-D8-A1JL	206316	13110	160	451
TCGA-D8-A1JM	199117	12846	188	530
TCGA-D8-A1JN	199680	12828	202	486
TCGA-D8-A1JP	205769	13132	158	439
TCGA-D8-A1JS	188895	12268	220	525
TCGA-D8-A1JT	192786	12489	192	456
TCGA-D8-A1JU	203939	13066	164	491
TCGA-D8-A1X5	197125	12694	191	468
TCGA-D8-A1X6	197101	12589	187	470
TCGA-D8-A1X7	197372	12743	200	487
TCGA-D8-A1X8	203072	12952	162	432
TCGA-D8-A1X9	202819	12882	159	426
TCGA-D8-A1XA	201781	12857	176	432
TCGA-D8-A1XB	205458	13053	162	474
TCGA-D8-A1XC	191986	12450	202	486
TCGA-D8-A1XD	203075	12928	173	431
TCGA-D8-A1XF	199257	12736	176	459
TCGA-D8-A1XG	199461	12851	196	479
TCGA-D8-A1XJ	200505	12837	188	516
TCGA-D8-A1XK	200605	12841	172	455
TCGA-D8-A1XL	199808	12817	178	426
TCGA-D8-A1XM	205695	13138	163	457
TCGA-D8-A1XO	202314	12889	178	468
TCGA-D8-A1XQ	202051	12814	165	461
TCGA-D8-A1XR	202360	12855	168	479
TCGA-D8-A1XS	200710	12870	174	410
TCGA-D8-A1XT	203243	12920	174	466
TCGA-D8-A1XU	207454	13110	166	421
TCGA-D8-A1XV	196574	12669	192	453
TCGA-D8-A1XW	202217	12932	164	449
TCGA-D8-A1XY	204674	12892	165	442
TCGA-D8-A1XZ	201107	12823	179	452
TCGA-D8-A1Y0	205171	13153	164	474
TCGA-D8-A1Y1	201799	12825	167	465
TCGA-D8-A1Y2	203686	12941	150	449
TCGA-D8-A1Y3	193906	12527	190	469
TCGA-D8-A27E	198215	12703	194	462
TCGA-D8-A27F	208380	13119	145	445
TCGA-D8-A27G	204224	12925	165	447
TCGA-D8-A27H	209068	13206	151	473
TCGA-D8-A27I	208990	13286	155	429
TCGA-D8-A27K	204600	13080	163	451
TCGA-D8-A27L	212557	13413	139	395
TCGA-D8-A27M	207438	13175	168	458
TCGA-D8-A27N	204586	12919	158	463
TCGA-D8-A27P	203068	13039	165	416
TCGA-D8-A27R	208980	13215	147	397
TCGA-D8-A27T	204923	12960	165	454
TCGA-D8-A27V	204067	12983	152	460
TCGA-D8-A27W	203528	12970	155	439
TCGA-D8-A3Z5	208283	13241	151	420
TCGA-D8-A3Z6	202303	12988	175	444
TCGA-D8-A4Z1	210729	13356	148	366
TCGA-D8-A73U	208706	13224	153	454
TCGA-D8-A73W	204786	12928	167	452
TCGA-D8-A73X	206001	13111	153	461
TCGA-E2-A105	202870	12960	162	426
TCGA-E2-A107	200843	12789	169	438
TCGA-E2-A108	207915	13245	155	419
TCGA-E2-A109	203681	12951	166	403
TCGA-E2-A10A	198888	12772	165	498
TCGA-E2-A10B	205639	13087	158	426
TCGA-E2-A10C	204730	12966	151	438
TCGA-E2-A10E	202064	12985	175	440
TCGA-E2-A10F	206687	13169	167	486
TCGA-E2-A14N	200871	12794	168	454
TCGA-E2-A14O	198562	12704	177	455
TCGA-E2-A14P	201359	12978	180	465
TCGA-E2-A14Q	205162	13051	151	397
TCGA-E2-A14R	199243	12753	165	435
TCGA-E2-A14S	198385	12771	185	485
TCGA-E2-A14T	205216	13079	175	440
TCGA-E2-A14U	206073	13125	158	371
TCGA-E2-A14V	205208	12978	161	449
TCGA-E2-A14W	196180	12634	200	497
TCGA-E2-A14X	205563	13064	165	459
TCGA-E2-A14Y	197885	12779	178	469
TCGA-E2-A14Z	206500	13089	164	436
TCGA-E2-A150	201036	12917	167	461
TCGA-E2-A152	203004	12855	174	483
TCGA-E2-A153	205839	13036	157	423
TCGA-E2-A154	199423	12761	185	463
TCGA-E2-A155	197869	12625	176	427
TCGA-E2-A156	194005	12528	175	457
TCGA-E2-A158	201047	12943	180	505
TCGA-E2-A159	207577	13228	156	470
TCGA-E2-A15A	202976	12840	161	433
TCGA-E2-A15C	204849	13037	166	426
TCGA-E2-A15D	206142	13191	158	404
TCGA-E2-A15E	208964	13292	150	413
TCGA-E2-A15F	204573	13092	171	434
TCGA-E2-A15G	201670	12836	167	440
TCGA-E2-A15H	203945	13033	170	440
TCGA-E2-A15I	206782	13214	160	464
TCGA-E2-A15J	197336	12715	188	473
TCGA-E2-A15K	202508	12934	172	492
TCGA-E2-A15L	200136	12721	180	477
TCGA-E2-A15M	207227	13214	153	432
TCGA-E2-A15O	204146	13073	160	433
TCGA-E2-A15P	206422	13076	158	444
TCGA-E2-A15R	199341	12777	175	462
TCGA-E2-A15S	203770	12970	162	446
TCGA-E2-A15T	198523	12677	174	436
TCGA-E2-A1AZ	206308	13113	148	423
TCGA-E2-A1B0	201433	12963	172	468
TCGA-E2-A1B1	210427	13318	146	408
TCGA-E2-A1B4	199922	12842	169	447
TCGA-E2-A1B5	206367	13134	148	398
TCGA-E2-A1B6	209329	13293	148	385
TCGA-E2-A1BC	202775	12839	169	455
TCGA-E2-A1BD	207035	13117	155	445
TCGA-E2-A1IE	200316	12769	176	487
TCGA-E2-A1IF	206947	13137	156	413
TCGA-E2-A1IG	201711	12940	169	466
TCGA-E2-A1IH	204823	13103	161	423
TCGA-E2-A1II	202115	12963	169	436
TCGA-E2-A1IJ	209691	13240	144	382
TCGA-E2-A1IK	202055	13006	173	482
TCGA-E2-A1IL	202952	12993	170	449
TCGA-E2-A1IN	204116	12980	158	448
TCGA-E2-A1IO	207568	13214	147	421
TCGA-E2-A1IU	205095	13028	161	446
TCGA-E2-A1L6	206192	13105	163	446
TCGA-E2-A1L7	204282	13091	154	384
TCGA-E2-A1L8	204455	13065	175	454
TCGA-E2-A1L9	205266	13103	166	458
TCGA-E2-A1LA	205261	13025	166	437
TCGA-E2-A1LB	198793	12675	180	405
TCGA-E2-A1LE	206162	13049	145	414
TCGA-E2-A1LG	199341	12818	194	493
TCGA-E2-A1LH	206047	13168	149	420
TCGA-E2-A1LI	205415	13043	165	398
TCGA-E2-A1LK	197726	12754	181	424
TCGA-E2-A1LL	203751	12995	165	447
TCGA-E2-A2P5	202291	12961	169	469
TCGA-E2-A2P6	206306	13088	165	454
TCGA-E2-A3DX	209136	13214	141	427
TCGA-E2-A56Z	203362	12883	160	435
TCGA-E2-A570	209672	13221	158	457
TCGA-E2-A573	207399	13103	147	409
TCGA-E2-A574	200619	12860	173	443
TCGA-E2-A576	204989	12988	159	440
TCGA-E2-A9RU	201135	12812	176	519
TCGA-E9-A1N3	202630	12957	172	420
TCGA-E9-A1N4	201791	12869	177	451
TCGA-E9-A1N5	203768	12956	165	450
TCGA-E9-A1N6	202596	12879	171	486
TCGA-E9-A1N8	204289	13022	166	414
TCGA-E9-A1N9	205788	13075	165	448
TCGA-E9-A1NA	203497	12864	171	486
TCGA-E9-A1NC	207824	13186	151	423
TCGA-E9-A1ND	203092	12889	163	434
TCGA-E9-A1NE	207765	13268	153	422
TCGA-E9-A1NF	206471	13124	154	420
TCGA-E9-A1NG	203658	12863	150	428
TCGA-E9-A1NH	204273	12961	164	440
TCGA-E9-A1NI	208069	13167	155	413
TCGA-E9-A1QZ	206541	13138	158	434
TCGA-E9-A1R0	205356	13073	158	434
TCGA-E9-A1R2	201412	13035	168	435
TCGA-E9-A1R3	206913	13128	157	431
TCGA-E9-A1R4	206911	13116	144	380
TCGA-E9-A1R5	199464	12709	182	493
TCGA-E9-A1R6	200109	12771	177	479
TCGA-E9-A1R7	202341	12866	163	413
TCGA-E9-A1RA	201285	13009	183	445
TCGA-E9-A1RB	203312	12986	163	430
TCGA-E9-A1RC	199939	12879	186	458
TCGA-E9-A1RD	203766	12916	169	459
TCGA-E9-A1RE	198764	12701	171	495
TCGA-E9-A1RF	203531	13085	173	412
TCGA-E9-A1RG	204757	12944	174	442
TCGA-E9-A1RH	200338	12741	191	500
TCGA-E9-A1RI	206106	13019	157	475
TCGA-E9-A226	193093	12578	194	485
TCGA-E9-A227	205542	13010	154	413
TCGA-E9-A228	203125	12908	164	446
TCGA-E9-A229	208719	13178	147	418
TCGA-E9-A22A	205842	13056	160	424
TCGA-E9-A22B	205330	12998	159	399
TCGA-E9-A22D	201930	12909	162	443
TCGA-E9-A22E	206071	13072	148	397
TCGA-E9-A22G	201014	12919	178	486
TCGA-E9-A22H	203947	12979	171	483
TCGA-E9-A243	207770	13065	149	455
TCGA-E9-A244	202167	12846	168	406
TCGA-E9-A245	223763	14007	121	351
TCGA-E9-A247	201729	12971	173	434
TCGA-E9-A248	206693	13181	168	466
TCGA-E9-A249	200804	12794	161	407
TCGA-E9-A24A	200517	12827	192	480
TCGA-E9-A295	206106	13172	161	489
TCGA-E9-A2JS	204362	13083	166	461
TCGA-E9-A2JT	206952	13198	158	443
TCGA-E9-A3HO	203554	13071	169	394
TCGA-E9-A3Q9	202230	12849	170	435
TCGA-E9-A3QA	206964	13115	166	453
TCGA-E9-A3X8	201134	12949	167	426
TCGA-E9-A54X	194517	12523	183	458
TCGA-E9-A54Y	196039	12484	175	480
TCGA-E9-A5FK	207989	13261	142	404
TCGA-E9-A5FL	211399	13434	163	464
TCGA-E9-A5UO	189890	12308	202	520
TCGA-E9-A5UP	195667	12535	187	438
TCGA-E9-A6HE	204772	13048	163	419
TCGA-EW-A1IW	210053	13359	148	409
TCGA-EW-A1IX	206679	13102	157	420
TCGA-EW-A1IY	205332	13131	172	419
TCGA-EW-A1IZ	205844	13053	149	405
TCGA-EW-A1J1	200339	12785	186	466
TCGA-EW-A1J2	208516	13245	158	415
TCGA-EW-A1J3	207091	13211	155	450
TCGA-EW-A1J5	207211	13201	150	390
TCGA-EW-A1J6	206255	13140	149	431
TCGA-EW-A1OV	205008	13115	155	387
TCGA-EW-A1OW	204918	12925	153	416
TCGA-EW-A1OX	191969	12362	185	475
TCGA-EW-A1OY	206689	13136	145	379
TCGA-EW-A1OZ	204293	12890	162	425
TCGA-EW-A1P0	198223	12663	182	490
TCGA-EW-A1P1	209803	13371	149	424
TCGA-EW-A1P3	208940	13236	155	415
TCGA-EW-A1P4	205415	13036	175	481
TCGA-EW-A1P5	202028	12880	174	448
TCGA-EW-A1P6	205992	13066	156	424
TCGA-EW-A1P7	210517	13350	142	407
TCGA-EW-A1P8	204285	13005	158	436
TCGA-EW-A1PA	206221	13107	159	482
TCGA-EW-A1PB	198706	12691	188	475
TCGA-EW-A1PC	202959	13020	171	449
TCGA-EW-A1PD	207434	13108	156	444
TCGA-EW-A1PE	206043	13023	162	450
TCGA-EW-A1PF	209095	13217	162	395
TCGA-EW-A1PG	206522	13145	159	471
TCGA-EW-A1PH	210488	13311	154	403
TCGA-EW-A2FR	209618	13228	149	460
TCGA-EW-A2FS	210394	13373	152	463
TCGA-EW-A2FV	205806	13069	155	447
TCGA-EW-A2FW	199188	12733	173	454
TCGA-EW-A3E8	207831	13229	160	466
TCGA-EW-A3U0	209913	13301	153	407
TCGA-EW-A423	202348	12980	163	381
TCGA-EW-A424	204465	13100	168	467
TCGA-GI-A2C8	206713	13116	167	466
TCGA-GI-A2C9	210703	13340	143	439
TCGA-GM-A2D9	204753	13115	170	401
TCGA-GM-A2DA	214025	13439	141	411
TCGA-GM-A2DB	210576	13316	141	434
TCGA-GM-A2DC	204265	12972	156	423
TCGA-GM-A2DD	208542	13184	139	375
TCGA-GM-A2DF	209626	13254	155	471
TCGA-GM-A2DH	206027	13268	148	389
TCGA-GM-A2DI	206188	13092	153	436
TCGA-GM-A2DK	206994	13103	152	407
TCGA-GM-A2DL	201473	12887	169	457
TCGA-GM-A2DM	197469	12734	180	459
TCGA-GM-A2DN	206608	13172	162	420
TCGA-GM-A2DO	206565	13026	149	403
TCGA-GM-A3NW	205749	13091	161	475
TCGA-GM-A3NY	208760	13277	149	419
TCGA-GM-A3XG	209321	13258	144	378
TCGA-GM-A3XL	207966	13067	151	439
TCGA-GM-A3XN	212002	13390	143	418
TCGA-GM-A4E0	207594	13179	151	397
TCGA-GM-A5PV	203360	12978	154	379
TCGA-GM-A5PX	204400	13024	161	465
TCGA-HN-A2NL	206603	13159	157	447
TCGA-HN-A2OB	207659	13144	151	453
TCGA-JL-A3YW	210920	13330	144	414
TCGA-JL-A3YX	205733	13108	162	442
TCGA-LD-A66U	209614	13294	146	409
TCGA-LD-A74U	210291	13323	152	391
TCGA-LD-A7W5	209504	13298	151	420
TCGA-LD-A7W6	207790	13223	145	400
TCGA-LD-A9QF	208421	13280	155	416
TCGA-LL-A440	213581	13453	134	397
TCGA-LL-A441	212308	13372	144	410
TCGA-LL-A442	194570	12580	189	481
TCGA-LL-A50Y	201253	12807	167	400
TCGA-LL-A5YL	206625	13112	150	439
TCGA-LL-A5YM	201504	12729	164	443
TCGA-LL-A5YN	209673	13295	144	452
TCGA-LL-A5YO	213832	13447	147	446
TCGA-LL-A5YP	204963	13071	161	414
TCGA-LL-A6FP	194971	12553	191	470
TCGA-LL-A6FQ	198277	12725	181	497
TCGA-LL-A6FR	202035	12929	171	431
TCGA-LL-A73Y	213618	13398	143	440
TCGA-LL-A73Z	210216	13310	147	437
TCGA-LL-A740	207166	13082	165	450
TCGA-LL-A7SZ	203660	12962	158	397
TCGA-LL-A7T0	205358	13037	154	376
TCGA-LL-A8F5	208579	13259	165	430
TCGA-LL-A9Q3	207089	13090	157	440
TCGA-LQ-A4E4	202299	12862	173	464
TCGA-MS-A51U	210404	13323	147	427
TCGA-OK-A5Q2	210117	13313	150	394
TCGA-OL-A5D6	210808	13351	155	418
TCGA-OL-A5D7	200943	12878	180	461
TCGA-OL-A5D8	205489	13051	157	417
TCGA-OL-A5DA	204212	13045	155	485
TCGA-OL-A5RU	206529	13147	160	450
TCGA-OL-A5RV	208460	13249	150	410
TCGA-OL-A5RW	209104	13288	156	430
TCGA-OL-A5RX	209785	13293	152	409
TCGA-OL-A5RY	211315	13338	139	391
TCGA-OL-A5RZ	204346	13022	172	479
TCGA-OL-A5S0	206890	13228	144	384
TCGA-OL-A66H	202928	12852	167	457
TCGA-OL-A66I	207953	13157	160	449
TCGA-OL-A66J	204965	12985	149	435
TCGA-OL-A66K	204336	13039	152	425
TCGA-OL-A66L	205676	13091	165	452
TCGA-OL-A66N	204810	13077	156	426
TCGA-OL-A66O	203382	12989	185	502
TCGA-OL-A66P	207108	13137	156	428
TCGA-OL-A6VO	202419	13004	171	443
TCGA-OL-A6VQ	211504	13390	144	406
TCGA-OL-A6VR	202373	12980	173	440
TCGA-OL-A97C	205947	13151	148	431
TCGA-PE-A5DC	208415	13174	143	426
TCGA-PE-A5DD	203992	12980	168	461
TCGA-PE-A5DE	203742	13018	169	430
TCGA-PL-A8LV	206248	13136	151	437
TCGA-PL-A8LX	197067	12628	184	440
TCGA-PL-A8LY	207044	13198	150	418
TCGA-PL-A8LZ	204353	13005	163	388
TCGA-S3-A6ZF	204343	13047	169	411
TCGA-S3-A6ZG	204449	13040	159	446
TCGA-S3-A6ZH	202345	12860	181	436
TCGA-S3-AA0Z	206040	13098	165	463
TCGA-S3-AA10	205823	13059	164	379
TCGA-S3-AA11	207863	13065	157	370
TCGA-S3-AA12	196939	12532	186	446
TCGA-S3-AA14	207659	13253	160	431
TCGA-S3-AA15	211452	13345	144	432
TCGA-S3-AA17	204723	13024	166	396
TCGA-UU-A93S	199451	12710	184	434
TCGA-W8-A86G	205933	13177	155	377
TCGA-WT-AB41	203540	13001	159	399
TCGA-WT-AB44	201767	12895	152	379
TCGA-XX-A899	210176	13344	147	423
TCGA-XX-A89A	207221	13286	159	438
TCGA-Z7-A8R5	209498	13243	145	429
TCGA-Z7-A8R6	203794	13005	166	464
