# Supplementary material for: A network diffusion approach to inferring sample-specific function reveals functional changes associated with breast cancer
Source: PLoS Comput Biol. 2017 Nov 30;13(11):e1005793. doi: 10.1371/journal.pcbi.1005793 (PMC5708603; doi:10.1371/journal.pcbi.1005793)
Supplement: S3 Table — Table lists the Fisher tests (columns 1–4) assessing the association of patient survival risk with predicted net gain or loss of functional activity in cancer (Δf) for θ = 2 to 10 and additionally for θ = 2 and FDR < 0.1. The last column lists the spearman correlation values between Δf and function-wise the cox regression coefficient β for survival risk. Refer to main text for further details. (XLSX) [file pcbi.1005793.s006.xlsx]

## Sheet: Sheet1
	Odds ratio1	p-value	Odds ratio2	p-value	Spearman correlation (p-value < 2.2E-16)
	2.1	0.001	5.7	5.1e-05	0.29
	4.9	1.2e-06	5.5	2.9e-05	0.28
	5.2	3.2e-07	5.2	4.5e-05	0.28
	3.7	2.6e-05	5.7	1.8e-05	0.28
	3.2	2.5e-05	5.8	1.8e-05	0.29
	3.4	5.2e-05	6.7	3.4e-06	0.29
	3.8	2.9e-05	5	9.8e-05	0.29
	3.1	0.0003	4.9	9.1e-05	0.3
	3.4	9.1e-05	7.2	2.6e-06	0.31
(FDR < 0.1)	1.59	0.1	2.47	0.04	0.13 (p-value = 3.8E-6)
