# Supplementary material for: A network diffusion approach to inferring sample-specific function reveals functional changes associated with breast cancer
Source: PLoS Comput Biol. 2017 Nov 30;13(11):e1005793. doi: 10.1371/journal.pcbi.1005793 (PMC5708603; doi:10.1371/journal.pcbi.1005793)
Supplement: S4 Table — Table lists the 10-fold cross-validated C-indices (Column 1–2) of the two multivariate Cox regression models using the diffusion-based and annotation-based functional activity profiles of 24 case and 24 control functions respectively used as features for each model and repeated for θ = 2 to 10 and additionally for θ = 2 and FDR < 0.1. Columns 4,5 list the 10-fold cross validated C-indices of the diffusion and annotation based approach with pathway information incorporated. Columns 3 and 5 list the p-values associated with the differences in the C-indices of the two models. (XLSX) [file pcbi.1005793.s007.xlsx]

## Sheet: Sheet1
	C-index1	C-index2	p value	C-index1 (Diffusion)	C-index2 (Control)	p-value
	(Diffusion - No pathways)	(Control - No pathways)	(C-index1 > C-index2)			(C-index1 > C-index2)
	0.566	0.55	0.352	0.62	0.51	0.01
	0.569	0.55	0.351	0.61	0.507	0.013
	0.567	0.557	0.418	0.609	0.517	0.031
	0.563	0.557	0.451	0.614	0.517	0.024
	0.566	0.557	0.422	0.606	0.517	0.041
	0.603	0.55	0.139	0.621	0.507	0.01
	0.551	0.55	0.493	0.596	0.507	0.035
	0.537	0.55	0.601	0.572	0.507	0.101
	0.555	0.55	0.455	0.596	0.507	0.039
(FDR < 0.1)	0.551	0.557	0.554	0.585	0.517	0.084
