# Supplementary material for: A network diffusion approach to inferring sample-specific function reveals functional changes associated with breast cancer
Source: PLoS Comput Biol. 2017 Nov 30;13(11):e1005793. doi: 10.1371/journal.pcbi.1005793 (PMC5708603; doi:10.1371/journal.pcbi.1005793)
Supplement: S5 Table — The table below displays the survival and subtype prediction accuracies of diffusion and annotation based functional profiles using as features the top cancer associated functions derived from TCGA and NetPath pathways as described in the Results section. (XLSX) [file pcbi.1005793.s008.xlsx]

## Sheet: Sheet1
Clinical Indicator	AUC - Diffusion	AUC – Annotation (Control)	P-value
Basal	0.91 (95% CI = 0.887-0.928)	0.88 (95% CI = 0.842-0.893)	<2.2e-16
Her2	0.77 (95% CI = 0.737-0.808)	0.72 (95% CI = 0.672-0.747)	<2.2e-16
Luminal A	0.79 (95% CI = 0.763-0.806)	0.76 (95% CI = 0.745-0.788)	<2.2e-16
Luminal B	0.78 (95% CI = 0.752-0.8)	0.75 (95% CI = 0.735-0.786)	<2.2e-16
Normal	0.72 (95% CI = 0.685-0.761)	0.69 (95% CI = 0.64 -0.724)	<2.2e-16
ER+	0.93 (95% CI = 0.916 – 0.949)	0.87 (95% CI = 0.857-0.899)	<2.2e-16
PR+	0.77 (95% CI = 0.742-0.784)	0.75 (95% CI = 0.731-0.774)	<2.2e-16
