# Supplementary material for: A network diffusion approach to inferring sample-specific function reveals functional changes associated with breast cancer
Source: PLoS Comput Biol. 2017 Nov 30;13(11):e1005793. doi: 10.1371/journal.pcbi.1005793 (PMC5708603; doi:10.1371/journal.pcbi.1005793)
Supplement: S6 Table — This table lists the top 24 (top and bottom 1%) functions ranked by Δf and likewise top 24 ranked by standard Gene set enrichment analysis based on differential expression. (XLSX) [file pcbi.1005793.s009.xlsx]

## Sheet: Sheet1
Based on Diffusion		Based on GSEA
GO:0000910	cytokinesis	GO:0050795	regulation of behavior
GO:0007249	I-kappaB kinase/NF-kappaB signaling	GO:0042391	regulation of membrane potential
GO:0010676	positive regulation of cellular carbohydrate metabolic process	GO:0002027	regulation of heart rate
GO:0016575	histone deacetylation	GO:0034765	regulation of ion transmembrane transport
GO:0022602	ovulation cycle process	GO:0048520	positive regulation of behavior
GO:0042552	myelination	GO:0030198	extracellular matrix organization
GO:0048010	vascular endothelial growth factor receptor signaling pathway	GO:0043062	extracellular structure organization
GO:0048661	positive regulation of smooth muscle cell proliferation	GO:1903522	regulation of blood circulation
GO:0051279	regulation of release of sequestered calcium ion into cytosol	GO:0051899	membrane depolarization
GO:0051291	protein heterooligomerization	GO:0008217	regulation of blood pressure
GO:1901983	regulation of protein acetylation	GO:0006937	regulation of muscle contraction
GO:2000756	regulation of peptidyl-lysine acetylation	GO:0008016	regulation of heart contraction
GO:0002479	antigen processing and presentation of exogenous peptide antigen via MHC class I, TAP-dependent	GO:0030001	metal ion transport
GO:0006334	nucleosome assembly	GO:0006935	chemotaxis
GO:0007032	endosome organization	GO:0042330	taxis
GO:0007052	mitotic spindle organization	GO:0090257	regulation of muscle system process
GO:0016236	macroautophagy	GO:0002685	regulation of leukocyte migration
GO:0018022	peptidyl-lysine methylation	GO:0060078	regulation of postsynaptic membrane potential
GO:0019886	antigen processing and presentation of exogenous peptide antigen via MHC class II	GO:0043270	positive regulation of ion transport
GO:0021987	cerebral cortex development	GO:0050921	positive regulation of chemotaxis
GO:0031145	anaphase-promoting complex-dependent catabolic process	GO:0051216	cartilage development
GO:0051148	negative regulation of muscle cell differentiation	GO:0006940	regulation of smooth muscle contraction
GO:0051437	positive regulation of ubiquitin-protein ligase activity involved in regulation of mitotic cell cycle transition	GO:1901342	regulation of vasculature development
GO:2000117	negative regulation of cysteine-type endopeptidase activity	GO:0002690	positive regulation of leukocyte chemotaxis
